# Supplementary material for: Triggering RNA Interference by Photoreduction under Red Light Irradiation
Source: Molecules. 2023 May 20;28(10):4204. doi: 10.3390/molecules28104204 (PMC10223155; doi:10.3390/molecules28104204)
Supplement: Supplementary file 1 [file molecules-28-04204-s001.zip]

Archive with 1 entries (1 files):
- molecules-2398416-supplementary.pdf
